# Supplementary material for: ERα36-High Cancer-Associated Fibroblasts as an Unfavorable Factor in Triple-Negative Breast Cancer
Source: Cancers (Basel). 2022 Apr 15;14(8):2005. doi: 10.3390/cancers14082005 (PMC9024776; doi:10.3390/cancers14082005)
Supplement: Supplementary file 1 [file cancers-14-02005-s001.zip]

Archive with 4 entries (4 files):
- cancers-1668878 - suplementary Figure S1-S8, and File S1.pdf
- Supplementary Data 1, nCounter PanCancer Immune Profiling Panel results in isolated CAFs data .xlsx
- Supplementary Data 2, nCounter PanCancer Immune Profiling Panel results in BC patients data.xlsx
- Supplementary Data 3, Results of GO analysis.xlsx
