# Supplementary material for: ERα36-High Cancer-Associated Fibroblasts as an Unfavorable Factor in Triple-Negative Breast Cancer
Source: Cancers (Basel). 2022 Apr 15;14(8):2005. doi: 10.3390/cancers14082005 (PMC9024776; doi:10.3390/cancers14082005)
Supplement: Supplementary file 1 [file cancers-14-02005-s001.zip › Supplementary Data 1, nCounter PanCancer Immune Profiling Panel results in isolated CAFs data .xlsx]

## Sheet: Arkusz1
ERa36				0	0	1	1
ERa66		0	0	0	0	1	1
Probe Name		P0802	P0811	P1907	P2202	P2711L	P2711P		select		ERa36.1.median	ERa36.0.median	FC.1.0		ERa66.1.median	ERa66.0.median	FC.1.0
CXCL3		18.005	0	0	0	113.159	147.75		1		130.454	0	130.454		130.454	0	#DIV/0!	7.03842
IL1A		54.961	0	0	0	94.463	148.913		1		121.688	0	121.688		121.688	0	#DIV/0!	6.93885
IL1B		56.857	0	0	0	100.367	134.952		1		117.66	0	117.66		117.66	0	#DIV/0!	6.89068
CXCL6		94.761	38.885	0	33.448	1327.4	1883.52		1		1605.46	16.724	95.9973		1605.46	36.1665	44.3908	6.50204
NEFL		18.005	0	0	0	76.751	98.888		1		87.8195	0	87.8195		87.8195	0	#DIV/0!	6.4728
HLA-DRA		12.319	0	0	0	152.518	10.47		1		81.494	0	81.494		81.494	0	#DIV/0!	6.36622
IL18R1		40.747	31.529	0	0	41.327	39.555		1		40.441	0	40.441		40.441	15.7645	2.56532	5.37299
PTGS2		196.156	36.783	0	20.659	455.586	354.832		1		405.209	10.3295	39.2283		405.209	28.721	14.1085	5.16407
IL8		146.88	30.478	17.904	31.48	1057.79	668.946		1		863.367	24.692	34.9654		863.367	30.979	27.8694	5.07225
IL13RA2		80.547	301.624	13.192	31.48	430.003	1033.09		1		731.544	22.336	32.7518		731.544	56.0135	13.0601	4.97229
CXCL1		142.142	148.185	0	106.246	984.972	2369.81		1		1677.39	53.123	31.5756		1677.39	124.194	13.5062	4.95469
CXCL2		36.957	21.019	0	13.773	101.351	136.116		1		118.734	6.8865	17.2415		118.734	17.396	6.82533	3.9243
ITGA2		550.562	49.395	102.713	33.448	781.286	801.571		1		791.428	68.0805	11.6249		791.428	76.054	10.4061	3.51993
THBD		71.071	26.274	16.962	22.626	98.399	298.99		1		198.695	19.794	10.0381		198.695	24.45	8.12656	3.26356
CCL2		895.493	551.751	167.733	147.564	1383.49	1767.18		1		1575.33	157.649	9.9927		1575.33	359.742	4.37906	3.31267
IL1RL1		31.271	57.802	0	16.724	33.456	103.541		1		68.4985	8.362	8.19164		68.4985	23.9975	2.8544	2.89209
CFB		195.208	163.949	34.866	76.733	268.629	593.326		1		430.978	55.7995	7.72368		430.978	120.341	3.5813	2.92701
CFI		14.214	0	22.616	0	79.703	79.11		1		79.4065	11.308	7.02215		79.4065	7.107	11.173	2.70772
DUSP4		63.49	68.312	0	28.529	43.295	155.893		1		99.594	14.2645	6.98195		99.594	46.0095	2.16464	2.72029
CD200		70.123	0	54.655	0	150.55	169.854		1		160.202	27.3275	5.8623		160.202	27.3275	5.8623	2.50859
TMEFF2		28.428	0	23.558	0	79.703	27.921		1		53.812	11.779	4.56847		53.812	11.779	4.56847	2.10072
CD9		395.154	146.083	192.233	221.345	625.816	1225.04		1		925.429	206.789	4.47524		925.429	206.789	4.47524	2.15656
VCAM1		11.371	0	32.039	0	52.151	89.581		1		70.866	16.0195	4.42373		70.866	5.6855	12.4643	2.07812
DUSP6		266.279	83.025	80.097	75.749	307.004	342.035		1		324.519	77.923	4.16462		324.519	81.561	3.97886	2.04423
IL6		433.059	42.038	299.658	37.383	445.747	852.76		1		649.254	168.521	3.85267		649.254	170.848	3.80018	1.93954
C3		46.433	45.191	27.327	16.724	39.36	129.136		1		84.248	22.0255	3.82502		84.248	36.259	2.32351	1.88843
IDO1		70.123	0	13.192	15.74	44.279	59.333		1		51.806	14.466	3.58122		51.806	14.466	3.58122	1.7716
SPP1		12.319	0	56.539	0	121.031	63.986		1		92.5085	28.2695	3.27238		92.5085	6.1595	15.0188	1.6757
EGR1		348.721	45.191	46.174	66.895	173.182	165.2		1		169.191	56.5345	2.9927		169.191	56.5345	2.9927	1.56466
TNFAIP3		41.695	28.376	63.136	14.756	67.895	164.037		1		115.966	38.946	2.97761		115.966	35.0355	3.30996	1.54997
LIF		113.713	0	70.674	0	126.934	81.437		1		104.185	35.337	2.94834		104.185	35.337	2.94834	1.53342
SAA1		59.7	0	13.192	17.708	35.424	53.516		1		44.47	15.45	2.87832		44.47	15.45	2.87832	1.46683
ICAM1		119.399	26.274	142.29	29.513	250.917	168.691		1		209.804	85.9015	2.44238		209.804	74.456	2.81783	1.27845
FOS		282.388	55.701	48.058	58.042	87.575	167.527		1		127.551	53.05	2.40435		127.551	56.8715	2.24279	1.24997
NCAM1		420.74	11.56	70.674	52.139	43.295	247.801		1		145.548	61.4065	2.37024		145.548	61.4065	2.37024	1.23161
IFIT2		27.481	29.427	61.251	30.496	117.095	96.561		1		106.828	45.8735	2.32875		106.828	29.9615	3.56551	1.20189
MAPK11		28.428	16.815	20.731	0	21.648	25.594		1		23.621	10.3655	2.27881		23.621	18.773	1.25824	1.11523
TNFSF10		10.424	43.089	15.077	0	10.824	23.268		1		17.046	7.5385	2.26119		17.046	12.7505	1.33689	1.07962
C5		17.057	11.56	0	25.578	31.488	25.594		1		28.541	12.789	2.23168		28.541	14.3085	1.99469	1.0992
SERPINB2		406.525	246.974	156.425	101.327	180.07	337.381		1		258.726	128.876	2.00755		258.726	201.7	1.28273	0.999853
TGFB2		69.176	18.917	202.599	41.318	307.004	181.488		1		244.246	121.959	2.0027		244.246	55.247	4.42098	0.996058
PVR		506.025	262.739	312.851	302.013	625.816	566.568		1		596.192	307.432	1.93926		596.192	307.432	1.93926	0.953242
IFNL1		19.9	17.866	19.789	16.724	33.456	34.902		1		34.179	18.2565	1.87216		34.179	18.8275	1.81538	0.869369
NT5E		1802.36	2595.86	1496.41	1930.13	2832.9	3528.54		1		3180.72	1713.27	1.85652		3180.72	1866.24	1.70434	0.892214
COL3A1		18095.6	40834.8	20786.7	32738.5	48298.1	44164.4		1		46231.2	26762.6	1.72746		46231.2	26762.6	1.72746	0.788629
IL1R1		808.313	1105.6	114.963	608.946	430.987	816.695		1		623.841	361.955	1.72353		623.841	708.63	0.880349	0.7837
IL32		69.176	128.216	284.581	238.069	675.016	223.37		1		449.193	261.325	1.71891		449.193	183.142	2.4527	0.779188
MR1		46.433	71.465	18.846	35.415	36.408	54.679		1		45.5435	27.1305	1.67868		45.5435	40.924	1.11288	0.726445
SMAD3		600.786	449.808	290.235	441.707	554.969	658.475		1		606.722	365.971	1.65784		606.722	445.757	1.3611	0.727745
C1S		2467.58	3003.63	1153.4	2390.53	3042.49	2803.75		1		2923.12	1771.97	1.64965		2923.12	2429.06	1.2034	0.721839
TNFRSF11B		4953.17	3710.92	1356	2860.77	3565.97	3301.68		1		3433.83	2108.38	1.62865		3433.83	3285.84	1.04504	0.703417
IRAK2		45.485	27.325	19.789	25.578	30.504	43.045		1		36.7745	22.6835	1.6212		36.7745	26.4515	1.39026	0.67353
TCF7		104.237	53.599	65.962	61.977	48.215	158.22		1		103.218	63.9695	1.61354		103.218	63.9695	1.61354	0.681763
EGR2		22.743	0	33.924	0	22.632	31.411		1		27.0215	16.962	1.59306		27.0215	11.3715	2.37625	0.641586
MEF2C		195.208	45.191	50.885	61.977	54.119	125.645		1		89.882	56.431	1.59278		89.882	56.431	1.59278	0.662165
CXCR1		15.162	18.917	13.192	21.643	24.6	30.248		1		27.424	17.4175	1.57451		27.424	17.0395	1.60944	0.626032
JAM3		551.51	655.795	457.968	587.303	606.137	1001.67		1		803.905	522.635	1.53818		803.905	569.407	1.41183	0.620256
MFGE8		8208.21	1252.74	4656.01	2754.52	5332.23	5937.91		1		5635.07	3705.26	1.52083		5635.07	3705.26	1.52083	0.604724
IFI27		1616.62	545.445	861.281	270.533	337.508	1364.65		1		851.078	565.907	1.50392		851.078	703.363	1.21001	0.587874
REL		18.952	17.866	17.904	19.675	31.488	24.431		1		27.9595	18.7895	1.48804		27.9595	18.428	1.51723	0.549302
CR2		10.424	25.223	14.135	18.691	26.568	22.104		1		24.336	16.413	1.48273		24.336	16.413	1.48273	0.541024
ITGA6		290.917	75.669	224.272	94.441	177.118	290.846		1		233.982	159.356	1.46829		233.982	159.356	1.46829	0.551267
IL11		19.9	0	63.136	0	40.344	51.189		1		45.7665	31.568	1.44978		45.7665	9.95	4.59965	0.52202
IL6ST		4366.59	5661.49	2378.42	3708.76	3852.31	4968.81		1		4410.56	3043.59	1.44913		4410.56	4037.68	1.09235	0.535041
CD59		9717.76	12773.3	8523.29	9317.16	9846.77	15873.2		1		12860	8920.23	1.44167		12860	9517.46	1.3512	0.527687
TNFRSF10B		256.803	207.038	192.233	179.044	262.725	266.415		1		264.57	185.639	1.42519		264.57	199.636	1.32527	0.508846
MUC1		87.18	53.599	48.058	86.571	88.559	101.214		1		94.8865	67.3145	1.4096		94.8865	70.085	1.35388	0.489136
HMGB1		1564.51	1034.14	1165.65	1443.17	1907.95	1734.61		1		1821.28	1304.41	1.39625		1821.28	1304.41	1.39625	0.481239
NFKBIA		528.767	570.668	466.449	542.05	701.583	705.01		1		703.296	504.25	1.39474		703.296	535.409	1.31357	0.479187
STAT3		1124.82	979.489	797.204	946.374	1137.49	1245.98		1		1191.74	871.789	1.367		1191.74	962.932	1.23761	0.450571
TLR6		7.581	15.764	14.135	17.708	18.696	24.431		1		21.5635	15.9215	1.35436		21.5635	14.9495	1.44242	0.415133
BCL6		197.103	120.86	130.983	152.482	203.686	179.161		1		191.423	141.733	1.3506		191.423	141.733	1.3506	0.430971
DPP4		853.798	1811.85	207.311	870.625	598.265	852.76		1		725.513	538.968	1.34611		725.513	862.212	0.841455	0.428114
SBNO2		91.918	97.739	84.809	65.912	88.559	112.848		1		100.703	75.3605	1.33629		100.703	88.3635	1.13965	0.413471
MICB		38.852	224.904	171.502	160.352	212.541	229.187		1		220.864	165.927	1.33109		220.864	165.927	1.33109	0.410458
SPA17		232.165	181.815	167.733	256.761	290.276	274.559		1		282.418	212.247	1.33061		282.418	206.99	1.3644	0.410403
LRP1		777.989	736.719	1087.44	592.222	938.725	1261.11		1		1099.92	839.83	1.30969		1099.92	757.354	1.45231	0.388819
TNFRSF12A		201.841	133.471	210.138	118.051	222.381	207.082		1		214.731	164.095	1.30858		214.731	167.656	1.28079	0.385945
FAS		52.119	43.089	59.366	53.123	61.991	84.927		1		73.459	56.2445	1.30607		73.459	52.621	1.396	0.379309
GTF3C1		262.488	281.656	271.388	237.085	289.292	369.956		1		329.624	254.236	1.29653		329.624	266.938	1.23483	0.373357
TFEB		30.324	32.58	25.443	17.708	38.376	17.451		1		27.9135	21.5755	1.29376		27.9135	27.8835	1.00108	0.356985
CTSS		24.638	70.414	34.866	66.895	55.103	74.457		1		64.78	50.8805	1.27318		64.78	50.8805	1.27318	0.342457
IL17RA		249.222	224.904	81.04	217.41	193.846	184.978		1		189.412	149.225	1.2693		189.412	221.157	0.856459	0.341999
CCL26		0	50.446	20.731	37.383	38.376	34.902		1		36.639	29.057	1.26094		36.639	29.057	1.26094	0.324527
C1R		3358.34	4924.77	1593.46	3993.07	3568.93	3473.86		1		3521.39	2793.27	1.26067		3521.39	3675.7	0.958019	0.334086
MAPK8		310.817	235.414	330.755	247.907	393.595	332.728		1		363.162	289.331	1.25518		363.162	279.362	1.29997	0.32688
IL1RAP		118.451	97.739	149.829	88.538	156.454	140.769		1		148.612	119.184	1.24691		148.612	108.095	1.37482	0.315982
HLA-DPA1		9.476	44.14	27.327	31.48	59.039	13.961		1		36.5	29.4035	1.24135		36.5	29.4035	1.24135	0.302653
CDKN1A		2154.87	2166.02	2632.84	1542.53	2757.14	2423.33		1		2590.23	2087.69	1.24072		2590.23	2160.44	1.19894	0.311041
CHUK		252.065	244.872	238.407	185.93	260.757	261.761		1		261.259	212.168	1.23138		261.259	241.639	1.08119	0.298998
FADD		38.852	38.885	32.981	32.464	37.392	43.045		1		40.2185	32.7225	1.22908		40.2185	35.9165	1.11978	0.289581
MERTK		16.109	15.764	19.789	17.708	23.616	22.104		1		22.86	18.7485	1.2193		22.86	16.9085	1.35198	0.272851
TRAF3		157.304	152.388	126.271	108.213	152.518	131.462		1		141.99	117.242	1.21108		141.99	139.329	1.0191	0.274172
IRAK1		511.71	446.656	373.159	351.201	466.41	410.674		1		438.542	362.18	1.21084		438.542	409.908	1.06986	0.275316
SERPING1		1757.82	2507.58	497.545	1847.5	1109.94	1727.62		1		1418.78	1172.52	1.21003		1418.78	1802.66	0.78705	0.274826
IGF2R		232.165	253.28	205.426	180.028	245.997	219.88		1		232.939	192.727	1.20864		232.939	218.796	1.06464	0.272104
UBC		25454.7	23765.2	23768.2	22399.2	28749.2	26981.2		1		27865.2	23083.7	1.20714		27865.2	23766.7	1.17245	0.271581
ITGB1		28321.3	25901.8	26908	21218.7	28379.2	29688.4		1		29033.8	24063.3	1.20656		29033.8	26404.9	1.09956	0.270887
CD44		3055.1	5126.56	2051.43	4393.46	3610.25	4057.88		1		3834.07	3222.45	1.1898		3834.07	3724.28	1.02948	0.250648
ATG7		209.422	183.917	193.176	237.085	263.709	245.474		1		254.591	215.13	1.18343		254.591	201.299	1.26474	0.241937
ADORA2A		55.909	19.968	42.404	37.383	45.263	48.862		1		47.0625	39.8935	1.1797		47.0625	39.8935	1.1797	0.23304
TNFRSF1A		1065.12	1234.87	1024.3	1232.65	1266.39	1370.47		1		1318.43	1128.48	1.16833		1318.43	1148.88	1.14758	0.224261
ATG16L1		137.404	130.318	137.579	122.97	129.886	173.344		1		151.615	130.274	1.16381		151.615	133.861	1.13263	0.21731
CD36		115.609	17.866	39.577	13.773	11.808	48.862		1		30.335	26.675	1.13721		30.335	28.7215	1.05618	0.179192
TFRC		1215.79	699.936	1046.92	774.217	978.084	1084.27		1		1031.18	910.568	1.13246		1031.18	910.568	1.13246	0.179271
CD68		167.727	340.509	294.946	293.16	295.196	369.956		1		332.576	294.053	1.13101		332.576	294.053	1.13101	0.177041
AKT3		798.837	720.955	1090.27	774.217	1118.79	978.406		1		1048.6	932.241	1.12482		1048.6	786.527	1.3332	0.169518
PNMA1		268.174	314.235	339.236	324.64	384.739	358.322		1		371.53	331.938	1.11928		371.53	319.438	1.16308	0.162105
NUP107		201.841	212.293	220.503	253.809	253.869	276.885		1		265.377	237.156	1.119		265.377	216.398	1.22634	0.161563
IFNAR1		95.709	118.758	114.021	97.392	106.271	130.299		1		118.285	105.707	1.11899		118.285	105.707	1.11899	0.160765
ABL1		521.186	546.496	432.525	529.261	513.642	561.914		1		537.778	480.893	1.11829		537.778	525.224	1.0239	0.160978
CREB5		21.795	44.14	15.077	17.708	9.84	26.758		1		18.299	16.3925	1.1163		18.299	19.7515	0.926461	0.150061
VEGFA		500.339	418.28	761.395	428.918	637.624	682.906		1		660.265	595.157	1.1094		660.265	464.629	1.42106	0.149537
CASP8		171.518	158.694	98.944	129.856	106.271	146.586		1		126.429	114.4	1.10514		126.429	144.275	0.876302	0.143045
TRAF6		63.49	68.312	51.828	52.139	60.023	54.679		1		57.351	51.9835	1.10325		57.351	57.8145	0.991983	0.139214
ILF3		981.726	929.044	977.187	1008.35	1088.29	1098.23		1		1093.26	992.769	1.10123		1093.26	979.457	1.11619	0.138976
IRF1		62.542	112.452	57.482	63.944	70.847	62.823		1		66.835	60.713	1.10084		66.835	63.243	1.0568	0.136455
ANXA1		13739.4	14082.8	9854.79	12578.3	11131.9	13560.4		1		12346.1	11216.6	1.10071		12346.1	13158.9	0.938236	0.138417
PBK		115.609	54.65	90.463	194.784	157.438	155.893		1		156.666	142.623	1.09846		156.666	103.036	1.52049	0.134575
ITCH		754.299	803.98	767.992	704.37	788.174	828.329		1		808.251	736.181	1.0979		808.251	761.145	1.06189	0.134569
TGFB1		811.156	777.706	1018.65	818.486	980.052	1029.59		1		1004.82	918.567	1.0939		1004.82	814.821	1.23318	0.129349
EP300		209.422	256.433	212.022	240.037	235.173	258.271		1		246.722	226.029	1.09155		246.722	226.029	1.09155	0.125842
CD3EAP		69.176	46.242	87.636	43.285	66.911	75.62		1		71.2655	65.4605	1.08868		71.2655	57.709	1.23491	0.12081
NOD1		28.428	38.885	49.001	37.383	34.44	59.333		1		46.8865	43.192	1.08554		46.8865	38.134	1.22952	0.115834
MAPK1		1091.65	1197.04	1072.36	1127.39	1079.43	1305.32		1		1192.38	1099.87	1.0841		1192.38	1109.52	1.07468	0.116399
RELB		45.485	72.516	62.193	55.09	71.831	54.679		1		63.255	58.6415	1.07867		63.255	58.6415	1.07867	0.107492
ATG5		335.454	400.414	346.774	373.828	383.755	393.224		1		388.49	360.301	1.07824		388.49	360.301	1.07824	0.108383
IRF3		32.219	36.783	26.385	35.415	30.504	36.065		1		33.2845	30.9	1.07717		33.2845	33.817	0.984253	0.104
BMI1		302.288	326.847	289.293	338.412	321.764	350.178		1		335.971	313.852	1.07047		335.971	314.567	1.06804	0.0979483
TTK		90.023	30.478	64.078	117.067	106.271	87.254		1		96.7625	90.5725	1.06834		96.7625	77.0505	1.25583	0.0943668
IKBKB		64.438	71.465	56.539	58.042	58.055	63.986		1		61.0205	57.2905	1.06511		61.0205	61.24	0.996416	0.0894844
IFNGR1		393.259	578.025	474.93	548.936	450.667	638.698		1		544.683	511.933	1.06397		544.683	511.933	1.06397	0.0892914
JAK2		112.766	112.452	107.425	123.953	85.607	158.22		1		121.913	115.689	1.0538		121.913	112.609	1.08263	0.0749748
PSMB7		1869.64	1739.33	1887.47	2022.61	2072.28	2033.6		1		2052.94	1955.04	1.05008		2052.94	1878.55	1.09283	0.0704583
ITGA5		2242.05	2397.23	4614.55	2307.89	3179.26	4085.8		1		3632.53	3461.22	1.0495		3632.53	2352.56	1.54408	0.069676
MAP3K7		587.519	649.49	706.741	610.913	682.888	699.194		1		691.041	658.827	1.0489		691.041	630.202	1.09654	0.0687697
FEZ1		868.012	1094.04	621.932	884.398	647.464	923.727		1		785.596	753.165	1.04306		785.596	876.205	0.896589	0.0607417
PIN1		247.327	208.089	230.869	275.452	273.549	253.618		1		263.583	253.161	1.04117		263.583	239.098	1.10241	0.0579833
RIPK2		257.75	249.076	283.639	239.053	279.453	262.925		1		271.189	261.346	1.03766		271.189	253.413	1.07015	0.053138
IRF7		20.847	24.172	21.673	20.659	14.76	29.085		1		21.9225	21.166	1.03574		21.9225	21.26	1.03116	0.0484159
RELA		153.513	141.879	168.675	161.336	174.166	167.527		1		170.846	165.006	1.0354		170.846	157.425	1.08526	0.0498894
PSMD7		1442.27	1502.87	1592.52	1516.95	1593.08	1622.92		1		1608	1554.74	1.03426		1608	1509.91	1.06496	0.0485643
ULBP2		29.376	28.376	106.482	34.431	68.879	76.783		1		72.831	70.4565	1.0337		72.831	31.9035	2.28285	0.0471614
C1QBP		1334.24	1083.53	1316.42	1140.17	1269.35	1269.25		1		1269.3	1228.3	1.03338		1269.3	1228.3	1.03338	0.0473323
GPI		680.385	625.318	714.279	616.816	564.809	801.571		1		683.19	665.548	1.02651		683.19	652.851	1.04647	0.0376893
TAB1		184.784	254.331	170.56	221.345	187.942	212.899		1		200.421	195.952	1.0228		200.421	203.065	0.98698	0.0323628
CDK1		207.527	84.076	179.041	294.143	215.493	266.415		1		240.954	236.592	1.01844		240.954	193.284	1.24663	0.0262465
PLAUR		115.609	129.267	196.945	96.408	148.582	148.913		1		148.748	146.677	1.01412		148.748	122.438	1.21488	0.0200917
NFATC3		166.78	131.369	182.81	159.369	166.294	180.324		1		173.309	171.089	1.01297		173.309	163.075	1.06276	0.018488
ECSIT		123.19	186.019	111.194	182.979	181.054	116.338		1		148.696	147.087	1.01094		148.696	153.084	0.971333	0.0155955
ICAM3		122.242	139.777	157.368	123.953	122.998	160.547		1		141.773	140.661	1.00791		141.773	131.865	1.07513	0.0112806
NFKB2		96.656	93.535	121.559	80.668	101.351	102.378		1		101.864	101.114	1.00743		101.864	95.0955	1.07118	0.0105716
IL15RA		40.747	137.675	31.097	94.441	53.135	73.293		1		63.214	62.769	1.00709		63.214	67.594	0.935201	0.0100326
CTSL		727.766	2078.79	824.531	1637.96	957.42	1520.54		1		1238.98	1231.24	1.00628		1238.98	1231.24	1.00628	0.00903064
MICA		55.909	113.503	190.349	61.977	139.726	114.012		1		126.869	126.163	1.0056		126.869	87.74	1.44597	0.00798759
EWSR1		751.456	750.381	767.049	787.989	722.247	839.963		1		781.105	777.519	1.00461		781.105	759.253	1.02878	0.00663006
CCND3		93.814	81.974	135.694	79.684	102.335	114.012		1		108.173	107.689	1.0045		108.173	87.894	1.23073	0.00641677
ZNF205		18.005	25.223	32.981	32.464	42.311	23.268		1		32.7895	32.7225	1.00205		32.7895	28.8435	1.13681	0.00286351
TYK2		148.775	166.051	173.387	174.125	177.118	171.017		1		174.067	173.756	1.00179		174.067	169.719	1.02562	0.00256929
MAP2K4		156.356	141.879	159.252	146.58	133.822	172.181		1		153.002	152.916	1.00056		153.002	151.468	1.01012	0.000801191
ELK1		91.918	102.994	100.828	72.798	74.783	98.888		1		86.8355	86.813	1.00026		86.8355	96.373	0.901036	0.000369609
IL13RA1		573.305	717.802	934.782	748.639	814.742	869.048		1		841.895	841.711	1.00022		841.895	733.221	1.14822	0.000315824
LRRN3		35.062	0	55.597	0	33.456	22.104		1		27.78	27.7985	0.999334		27.78	17.531	1.58462	-0.000927077
ANP32B		1696.22	1446.11	1960.03	1853.4	2104.75	1690.4		1		1897.57	1906.71	0.995206		1897.57	1774.81	1.06917	-0.00692867
ALCAM		1097.33	629.522	1424.79	601.076	809.822	1202.94		1		1006.38	1012.93	0.993532		1006.38	863.428	1.16556	-0.0093529
IL4R		92.866	114.554	175.272	105.262	96.431	181.488		1		138.959	140.267	0.990678		138.959	109.908	1.26433	-0.0134151
BIRC5		256.803	98.79	202.599	350.218	258.789	288.519		1		273.654	276.409	0.990035		273.654	229.701	1.19135	-0.0143967
PSEN1		392.311	418.28	404.256	402.357	373.915	422.308		1		398.111	403.307	0.987119		398.111	403.307	0.987119	-0.0186575
IFIT1		269.122	209.14	148.887	138.71	120.047	162.874		1		141.46	143.798	0.983741		141.46	179.013	0.790223	-0.0234847
CD276		1233.79	1982.1	1620.79	1701.9	1560.61	1697.38		1		1628.99	1661.35	0.980525		1628.99	1661.35	0.980525	-0.0283567
BCL2L1		777.989	711.496	816.05	674.857	704.535	755.036		1		729.785	745.453	0.978982		729.785	744.743	0.979917	-0.0306044
MAP2K1		673.752	579.076	551.258	497.781	474.282	551.444		1		512.863	524.519	0.977777		512.863	565.167	0.907454	-0.0323605
LY96		257.75	517.069	401.429	433.837	375.883	437.432		1		406.658	417.633	0.97372		406.658	417.633	0.97372	-0.0383285
TP53		644.376	583.28	732.183	614.848	692.728	611.94		1		652.334	673.515	0.968551		652.334	629.612	1.03609	-0.0460309
IKBKG		153.513	139.777	149.829	147.564	138.742	148.913		1		143.827	148.697	0.967255		143.827	148.697	0.967255	-0.0477049
PLA2G6		47.381	57.802	48.058	49.188	47.231	46.535		1		46.883	48.623	0.964214		46.883	48.623	0.964214	-0.0514954
HRAS		122.242	114.554	154.541	146.58	126.934	162.874		1		144.904	150.56	0.96243		144.904	134.411	1.07807	-0.0548744
TFE3		54.014	63.057	44.289	59.025	51.167	47.699		1		49.433	51.657	0.956947		49.433	56.5195	0.874618	-0.0622573
JAK1		803.575	1395.67	626.643	818.486	598.265	771.323		1		684.794	722.564	0.947727		684.794	811.031	0.84435	-0.0773463
CASP3		313.659	301.624	333.582	298.078	269.613	326.911		1		298.262	315.83	0.944375		298.262	307.642	0.969512	-0.0822998
TLR3		69.176	126.115	41.462	73.782	37.392	70.966		1		54.179	57.622	0.940249		54.179	71.479	0.757971	-0.0873229
SMAD2		645.323	816.591	620.047	684.695	635.656	587.509		1		611.582	652.371	0.937477		611.582	665.009	0.91966	-0.0929983
MYD88		241.641	258.535	229.926	287.257	224.349	259.435		1		241.892	258.591	0.935421		241.892	250.088	0.967228	-0.0959282
ITGA4		126.032	172.356	184.695	162.32	174.166	150.076		1		162.121	173.507	0.934375		162.121	167.338	0.968824	-0.0973465
PDGFC		741.032	477.133	982.841	590.254	751.767	717.808		1		734.788	786.548	0.934193		734.788	665.643	1.10388	-0.0980778
CD46		1219.58	1699.39	1084.61	1445.14	1076.48	1273.9		1		1175.19	1264.88	0.929099		1175.19	1332.36	0.882041	-0.106009
FYN		462.434	1335.76	411.794	767.331	450.667	644.515		1		547.591	589.562	0.928809		547.591	614.883	0.890562	-0.106359
IFNAR2		172.465	181.815	277.985	157.401	169.246	233.84		1		201.543	217.693	0.925813		201.543	177.14	1.13776	-0.110679
YTHDF2		403.683	418.28	418.391	421.048	395.563	372.283		1		383.923	419.72	0.914713		383.923	418.336	0.917739	-0.128289
MAVS		307.026	354.172	301.543	310.867	264.693	293.173		1		278.933	306.205	0.910935		278.933	308.947	0.902852	-0.13412
CREB1		251.117	333.152	288.35	280.371	253.869	262.925		1		258.397	284.361	0.908695		258.397	284.361	0.908695	-0.137624
DDX58		76.757	86.178	71.616	79.684	57.071	79.11		1		68.0905	75.65	0.900073		68.0905	78.2205	0.870494	-0.149798
LAMP1		4188.44	5970.47	4608.89	5102.75	4565.7	4173.06		1		4369.38	4855.82	0.899823		4369.38	4855.82	0.899823	-0.152253
IRAK4		140.247	155.541	137.579	131.823	107.255	134.952		1		121.103	134.701	0.899054		121.103	138.913	0.871794	-0.152327
ITGAE		377.149	445.605	422.16	460.398	376.867	415.328		1		396.097	441.279	0.897612		396.097	433.883	0.912914	-0.155463
IGF1R		342.088	326.847	375.986	358.088	357.188	301.316		1		329.252	367.037	0.897054		329.252	350.088	0.940484	-0.156284
IKBKE		91.918	50.446	141.348	62.96	89.543	91.907		1		90.725	102.154	0.88812		90.725	77.439	1.17157	-0.169413
CD58		153.513	165	228.984	227.248	160.39	244.311		1		202.351	228.116	0.887051		202.351	196.124	1.03175	-0.17211
TAPBP		283.336	342.611	433.468	324.64	340.46	330.401		1		335.43	379.054	0.884915		335.43	333.625	1.00541	-0.175896
TAP1		56.857	79.873	56.539	69.847	58.055	53.516		1		55.7855	63.193	0.88278		55.7855	63.352	0.880564	-0.176893
TRAF2		75.809	72.516	78.213	85.587	74.783	69.803		1		72.293	81.9	0.882698		72.293	77.011	0.938736	-0.177697
TXNIP		586.572	848.12	970.591	605.994	807.854	580.528		1		694.191	788.293	0.880626		694.191	727.057	0.954796	-0.183151
ETS1		568.567	821.846	683.183	727.98	675.016	563.078		1		619.047	705.582	0.877357		619.047	705.582	0.877357	-0.188478
CKLF		402.735	383.598	455.141	468.268	382.771	425.798		1		404.284	461.704	0.875635		404.284	428.938	0.942524	-0.191156
MAP2K2		1263.17	1616.37	1323.96	1574.99	1240.81	1276.23		1		1258.52	1449.48	0.868258		1258.52	1449.48	0.868258	-0.203654
IFI35		104.237	134.522	70.674	120.018	61.991	103.541		1		82.766	95.346	0.868059		82.766	112.127	0.738142	-0.20186
MAPK3		627.319	917.483	847.147	760.444	583.505	810.878		1		697.192	803.795	0.867374		697.192	803.795	0.867374	-0.204999
CD63		15981.5	25809.3	19897.1	20239.8	17254.2	17358.8		1		17306.5	20068.5	0.862375		17306.5	20068.5	0.862375	-0.213601
REPS1		280.493	246.974	291.177	280.371	227.301	264.088		1		245.695	285.774	0.859751		245.695	280.432	0.876129	-0.217189
RPS6		18417.8	20373.8	18690	20257.5	18351.4	14997.2		1		16674.3	19473.8	0.856243		16674.3	19473.8	0.856243	-0.223895
LAMP2		581.834	848.12	710.51	782.087	657.304	620.083		1		638.693	746.298	0.855815		638.693	746.298	0.855815	-0.224304
BAX		1671.59	2181.78	1686.76	1928.16	1561.59	1531.01		1		1546.3	1807.46	0.855511		1546.3	1807.46	0.855511	-0.225007
ATG12		38.852	46.242	36.751	46.237	25.584	45.372		1		35.478	41.494	0.855015		35.478	42.5445	0.833903	-0.220233
ATF2		409.368	464.522	512.623	464.333	432.955	400.204		1		416.579	488.478	0.852811		416.579	464.428	0.896974	-0.229193
CD81		13853.1	22817.3	14151.8	21930.9	14763.8	15954.6		1		15359.2	18041.3	0.851334		15359.2	18041.3	0.851334	-0.232189
NFKB1		94.761	120.86	118.732	105.262	96.431	94.234		1		95.3325	111.997	0.851206		95.3325	111.997	0.851206	-0.23019
CYLD		257.75	281.656	301.543	275.452	260.757	229.187		1		244.972	288.498	0.84913		244.972	278.554	0.879442	-0.235057
TANK		798.837	1042.55	712.395	973.92	668.128	758.526		1		713.327	843.158	0.846019		713.327	886.379	0.804766	-0.240928
MAPKAPK2		265.331	293.216	305.312	321.689	273.549	251.291		1		262.42	313.5	0.837064		262.42	299.264	0.876885	-0.255697
ATF1		253.96	331.051	246.888	356.12	262.725	241.984		1		252.355	301.504	0.836986		252.355	292.505	0.862734	-0.255797
ARG2		35.062	26.274	23.558	35.415	16.728	32.575		1		24.6515	29.4865	0.836027		24.6515	30.668	0.803818	-0.249127
BCL10		669.014	661.05	735.01	670.922	543.161	625.9		1		584.53	702.966	0.83152		584.53	669.968	0.872475	-0.265761
TAP2		141.194	125.064	105.54	155.434	92.495	122.155		1		107.325	130.487	0.822496		107.325	133.129	0.806173	-0.279554
TBK1		183.837	277.452	214.849	253.809	202.702	182.651		1		192.677	234.329	0.822248		192.677	234.329	0.822248	-0.28103
CTSH		16.109	142.93	49.943	111.165	90.527	41.882		1		66.2045	80.554	0.821865		66.2045	80.554	0.821865	-0.279198
PRKCD		135.508	210.191	171.502	194.784	167.278	130.299		1		148.788	183.143	0.812417		148.788	183.143	0.812417	-0.2979
MIF		1732.23	1372.55	1562.37	1567.12	1257.54	1263.43		1		1260.49	1564.75	0.805553		1260.49	1564.75	0.805553	-0.311726
STAT6		366.726	574.872	379.755	472.203	264.693	421.145		1		342.919	425.979	0.805014		342.919	425.979	0.805014	-0.312096
ITGB3		11.371	75.669	32.981	76.733	33.456	54.679		1		44.0675	54.857	0.803316		44.0675	54.325	0.811183	-0.309651
CD164		1637.47	2264.81	2024.11	2146.56	1666.88	1681.09		1		1673.98	2085.33	0.802742		1673.98	2085.33	0.802742	-0.316822
VEGFC		840.531	733.566	1269.31	620.751	723.231	793.428		1		758.33	945.029	0.802441		758.33	787.048	0.963511	-0.317158
NOTCH1		18.952	38.885	37.693	26.561	36.408	15.124		1		25.766	32.127	0.802005		25.766	32.127	0.802005	-0.307606
RUNX1		202.789	406.719	406.14	364.974	262.725	354.832		1		308.779	385.557	0.800863		308.779	385.557	0.800863	-0.319444
LGALS3		2579.4	4795.5	2916.48	4395.43	2918.51	2923.58		1		2921.05	3655.95	0.798983		2921.05	3655.95	0.798983	-0.323664
CEBPB		1355.09	2040.95	912.167	1728.46	1091.24	999.347		1		1045.3	1320.31	0.791702		1045.3	1541.77	0.677982	-0.336684
BST1		1863.95	708.343	1571.79	714.208	780.302	1027.27		1		903.785	1143	0.790713		903.785	1143	0.790713	-0.33844
MAPK14		367.673	488.694	480.584	489.911	348.332	417.655		1		382.993	485.248	0.789275		382.993	484.639	0.790266	-0.340609
IRF2		278.598	384.649	182.81	327.591	189.91	211.736		1		200.823	255.201	0.786922		200.823	303.095	0.662576	-0.344183
ATG10		67.28	84.076	113.079	88.538	78.719	77.947		1		78.333	100.808	0.777048		78.333	86.307	0.907609	-0.359865
TICAM2		126.032	270.095	243.119	211.508	145.63	204.756		1		175.193	227.314	0.770711		175.193	227.314	0.770711	-0.37386
FN1		57402.5	45508.4	77533.2	34121.6	34206.4	51499.5		1		42852.9	55827.4	0.767597		42852.9	51455.5	0.832816	-0.381572
AXL		2519.7	2988.91	2575.36	3541.53	2310.4	2303.5		1		2306.95	3058.44	0.754289		2306.95	2782.14	0.829201	-0.406657
CD97		198.051	224.904	387.294	314.802	270.597	252.454		1		261.525	351.048	0.744985		261.525	269.853	0.969141	-0.423315
HLA-G		408.421	608.503	405.198	642.393	410.323	365.302		1		387.812	523.795	0.740389		387.812	508.462	0.762717	-0.432681
STAT5B		170.57	189.172	169.618	187.898	126.934	137.279		1		132.106	178.758	0.739024		132.106	179.234	0.737062	-0.433475
TOLLIP		357.25	486.592	387.294	461.382	330.62	289.683		1		310.151	424.338	0.730907		310.151	424.338	0.730907	-0.450993
STAT2		861.379	1554.36	1050.69	1348.73	794.078	943.504		1		868.791	1199.71	0.724168		868.791	1199.71	0.724168	-0.465146
LTBR		693.652	1136.08	855.627	1070.33	663.208	728.278		1		695.743	962.977	0.722491		695.743	962.977	0.722491	-0.468373
NRP1		1394.88	2030.44	1329.62	1818.97	1193.58	1069.15		1		1131.36	1574.29	0.71865		1131.36	1606.93	0.704055	-0.476281
HLA-E		733.451	1050.95	764.222	847.999	576.617	580.528		1		578.572	806.111	0.717733		578.572	806.111	0.717733	-0.477777
TICAM1		110.871	160.796	130.04	137.726	83.639	108.195		1		95.917	133.883	0.716424		95.917	133.883	0.716424	-0.476887
PSMB8		541.086	807.133	544.662	681.744	415.243	457.21		1		436.226	613.203	0.71139		436.226	613.203	0.71139	-0.490335
CD47		1214.84	2197.55	974.36	1814.05	861.974	1080.78		1		971.379	1394.2	0.696726		971.379	1514.44	0.64141	-0.520886
ENG		681.333	1107.71	1699.01	971.952	452.634	1377.45		1		915.04	1335.48	0.685178		915.04	1039.83	0.879991	-0.544954
THBS1		20499.7	21380.6	45687.5	29108.4	26867.8	24378.7		1		25623.2	37397.9	0.685151		25623.2	25244.5	1.015	-0.545488
SELPLG		21.795	25.223	27.327	23.61	12.792	22.104		1		17.448	25.4685	0.685082		17.448	24.4165	0.714599	-0.520812
FLT3LG		59.7	133.471	49.001	135.758	58.055	67.476		1		62.7655	92.3795	0.679431		62.7655	96.5855	0.649844	-0.55033
PYCARD		67.28	67.261	45.231	63.944	36.408	37.228		1		36.818	54.5875	0.674477		36.818	65.6025	0.561229	-0.555687
RAG1		23.69	29.427	36.751	25.578	18.696	23.268		1		20.982	31.1645	0.673266		20.982	27.5025	0.762912	-0.549147
TIRAP		25.586	23.121	19.789	32.464	18.696	16.287		1		17.4915	26.1265	0.669493		17.4915	24.3535	0.718234	-0.552841
IFITM2		3037.09	3840.19	2683.73	3623.18	2342.88	1870.72		1		2106.8	3153.45	0.668092		2106.8	3330.14	0.632646	-0.581653
PLAU		187.627	331.051	157.368	201.67	95.447	144.26		1		119.853	179.519	0.667637		119.853	194.649	0.615743	-0.578891
APP		2216.46	5006.75	4341.27	4218.35	2986.4	2690.91		1		2838.65	4279.81	0.663266		2838.65	4279.81	0.663266	-0.592169
OAS3		8.529	39.936	0	35.415	0	23.268		1		11.634	17.7075	0.65701		11.634	21.972	0.529492	-0.566305
NLRC5		29.376	47.293	41.462	27.545	19.68	25.594		1		22.637	34.5035	0.656078		22.637	35.419	0.63912	-0.586914
MAP3K5		90.023	46.242	87.636	65.912	61.007	37.228		1		49.1175	76.774	0.639767		49.1175	76.774	0.639767	-0.633973
STAT1		1550.29	3227.48	2043.89	2237.06	1002.68	1702.03		1		1352.36	2140.48	0.631801		1352.36	2140.48	0.631801	-0.662065
TNFRSF10C		33.166	43.089	41.462	32.464	18.696	27.921		1		23.3085	36.963	0.63059		23.3085	37.314	0.624658	-0.643133
CD99		6962.1	9932.57	9573.04	9287.65	5731.73	6114.74		1		5923.24	9430.34	0.628104		5923.24	9430.34	0.628104	-0.670834
HLA-A		1372.14	1614.27	2250.26	1756.01	1399.23	1099.4		1		1249.31	2003.13	0.62368		1249.31	1685.14	0.741373	-0.680688
TNFRSF14		67.28	197.579	54.655	153.466	63.959	65.149		1		64.554	104.061	0.620351		64.554	110.373	0.584871	-0.680465
ISG15		180.046	189.172	269.504	281.355	151.534	180.324		1		165.929	275.43	0.602437		165.929	229.338	0.723513	-0.727677
PIK3CD		89.075	179.713	130.983	125.921	99.383	54.679		1		77.031	128.452	0.599687		77.031	128.452	0.599687	-0.730298
NFATC4		307.026	733.566	326.043	591.238	220.413	322.257		1		271.335	458.641	0.591607		271.335	458.641	0.591607	-0.755124
PSMB10		149.723	265.891	141.348	195.768	100.367	97.724		1		99.0455	168.558	0.587605		99.0455	172.745	0.573361	-0.761123
CYFIP2		18.005	50.446	36.751	42.302	13.776	32.575		1		23.1755	39.5265	0.586328		23.1755	39.5265	0.586328	-0.74532
MAP4K2		68.228	76.72	67.847	88.538	47.231	44.209		1		45.72	78.1925	0.584711		45.72	72.474	0.630847	-0.761324
CSF1		233.112	480.286	276.1	387.6	157.438	216.389		1		186.913	331.85	0.563247		186.913	331.85	0.563247	-0.824803
TNFSF12		271.017	448.757	306.254	394.487	239.109	154.73		1		196.919	350.37	0.562032		196.919	350.37	0.562032	-0.828079
NFATC1		58.752	45.191	87.636	69.847	51.167	37.228		1		44.1975	78.7415	0.561299		44.1975	64.2995	0.687369	-0.819088
CD55		56.857	83.025	58.424	64.928	35.424	33.738		1		34.581	61.676	0.560688		34.581	61.676	0.560688	-0.816806
THY1		6948.84	8725.02	4597.58	7957.61	3092.67	3755.4		1		3424.04	6277.6	0.545438		3424.04	7453.22	0.459404	-0.874322
DOCK9		62.542	130.318	86.694	100.343	45.263	55.842		1		50.5525	93.5185	0.540561		50.5525	93.5185	0.540561	-0.874554
MAP3K1		101.394	110.35	74.443	84.603	40.344	45.372		1		42.858	79.523	0.538938		42.858	92.9985	0.460846	-0.876561
ITGA1		137.404	518.12	516.392	491.879	239.109	297.826		1		268.468	504.136	0.53253		268.468	504.136	0.53253	-0.906559
IFI16		672.804	700.986	623.816	653.215	352.268	318.767		1		335.517	638.515	0.525465		335.517	663.01	0.506052	-0.926298
IFITM1		462.434	1699.39	1235.38	1911.44	792.11	855.087		1		823.599	1573.41	0.523448		823.599	1467.39	0.561268	-0.933049
PSEN2		79.599	96.688	99.886	107.23	52.151	54.679		1		53.415	103.558	0.515798		53.415	98.287	0.543459	-0.942227
PRKCE		17.057	66.21	29.212	54.107	27.552	15.124		1		21.338	41.6595	0.5122		21.338	41.6595	0.5122	-0.933367
RORA		60.647	84.076	76.328	66.895	40.344	32.575		1		36.4595	71.6115	0.509129		36.4595	71.6115	0.509129	-0.954866
C2		0	129.267	0	48.204	0	24.431		1		12.2155	24.102	0.506825		12.2155	24.102	0.506825	-0.925571
CFD		11.371	303.726	0	143.629	0	70.966		1		35.483	71.8145	0.494092		35.483	77.5	0.457845	-0.997001
STAT4		28.428	33.631	53.712	28.529	15.744	23.268		1		19.506	41.1205	0.474362		19.506	31.08	0.627606	-1.03848
IL11RA		101.394	148.185	97.059	115.1	42.311	46.535		1		44.423	106.079	0.418771		44.423	108.247	0.410386	-1.23719
SOCS1		36.009	55.701	34.866	84.603	23.616	25.594		1		24.605	59.7345	0.411906		24.605	45.855	0.536583	-1.24609
PDCD1LG2		89.075	99.841	188.464	107.23	68.879	51.189		1		60.034	147.847	0.406055		60.034	103.535	0.57984	-1.28615
TNFSF4		38.852	26.274	1119.48	74.766	286.341	176.834		1		231.588	597.121	0.38784		231.588	56.809	4.0766	-1.36267
PSMB9		193.313	356.273	142.29	382.682	87.575	109.358		1		98.4665	262.486	0.37513		98.4665	274.793	0.35833	-1.40544
IL15		29.376	163.949	32.981	118.051	27.552	27.921		1		27.7365	75.516	0.367293		27.7365	75.516	0.367293	-1.41288
HLA-DPB1		7.581	117.707	88.578	137.726	64.943	16.287		1		40.615	113.152	0.358942		40.615	103.142	0.393776	-1.45578
HLA-B		467.173	1561.72	1620.79	1730.43	669.112	506.072		1		587.592	1675.61	0.350673		587.592	1591.26	0.369263	-1.51021
CASP1		46.433	213.344	40.52	162.32	37.392	33.738		1		35.565	101.42	0.35067		35.565	104.376	0.340738	-1.48596
MX1		36.009	75.669	164.906	59.025	33.456	36.065		1		34.7605	111.965	0.310457		34.7605	67.347	0.51614	-1.65944
MME		211.317	1067.77	221.445	675.841	149.566	127.972		1		138.769	448.643	0.309308		138.769	448.643	0.309308	-1.68574
HLA-C		143.089	415.127	548.431	449.577	157.438	137.279		1		147.358	499.004	0.295305		147.358	432.352	0.34083	-1.75285
COLEC12		95.709	956.368	47.116	784.054	157.438	86.09		1		121.764	415.585	0.292994		121.764	439.882	0.276811	-1.76272
TLR4		0	101.943	125.329	100.343	20.664	44.209		1		32.4365	112.836	0.287466		32.4365	101.143	0.320699	-1.76746
ADA		41.695	174.458	135.694	173.141	27.552	60.496		1		44.024	154.417	0.285097		44.024	154.417	0.285097	-1.78738
MAF		19.9	96.688	14.135	89.522	10.824	18.614		1		14.719	51.8285	0.283994		14.719	54.711	0.269032	-1.74881
PDGFRB		1429.95	3438.72	4476.02	3855.34	1048.93	1199.45		1		1124.19	4165.68	0.269869		1124.19	3647.03	0.308248	-1.88873
IL6R		10.424	93.535	0	98.376	9.84	15.124		1		12.482	49.188	0.253761		12.482	51.9795	0.240133	-1.89631
IL7R		677.542	274.299	399.544	399.405	123.982	73.293		1		98.6375	399.474	0.246918		98.6375	399.474	0.246918	-2.00695
MASP1		23.69	110.35	0	53.123	9.84	0		1		4.92	26.5615	0.185231		4.92	38.4065	0.128103	-2.21899
CD40		10.424	195.477	47.116	186.914	17.712	19.778		1		18.745	117.015	0.160193		18.745	117.015	0.160193	-2.57941
POU2F2		0	35.732	47.116	35.415	0	11.634		1		5.817	41.2655	0.140965		5.817	35.5735	0.163521	-2.63227
CXCL12		468.12	13560.5	1331.5	10939.4	632.704	1093.58		1		863.142	6135.44	0.140681		863.142	6135.44	0.140681	-2.82806
A2M		30.324	15.764	330.755	26.561	16.728	25.594		1		21.161	178.658	0.118444		21.161	28.4425	0.743992	-3.01916
CXCL14		0	65.159	0	53.123	0	0		1		0	26.5615	0		0	26.5615	0	-4.78458
ITGB2		0	0	115.905	22.626	0	0		1		0	69.2655	0		0	11.313	0	-6.13474
KIT		0	104.044	0	64.928	0	0		1		0	32.464	0		0	32.464	0	-5.06454
NFATC2		0	169.204	0	296.111	0	0		1		0	148.055	0		0	84.602	0	-7.21971
BST2		0	73.567	16.962	65.912	0	0		1		0	41.437	0		0	41.437	0	-5.40725
IL17RB		30.324	36.783	0	36.399	0	0		1		0	18.1995	0		0	33.3615	0	-4.263
RUNX3		0	65.159	117.79	98.376	0	0		1		0	108.083	0		0	81.7675	0	-6.76928
CD83		18.005	37.834	15.077	30.496	0	0		1		0	22.7865	0		0	24.2505	0	-4.57207
TNFRSF1B		11.371	53.599	17.904	32.464	0	0		1		0	25.184	0		0	25.184	0	-4.71061
