# Supplementary material for: ERα36-High Cancer-Associated Fibroblasts as an Unfavorable Factor in Triple-Negative Breast Cancer
Source: Cancers (Basel). 2022 Apr 15;14(8):2005. doi: 10.3390/cancers14082005 (PMC9024776; doi:10.3390/cancers14082005)
Supplement: Supplementary file 1 [file cancers-14-02005-s001.zip › Supplementary Data 2, nCounter PanCancer Immune Profiling Panel results in BC patients data.xlsx]

## Sheet: Arkusz1
		ERa36FibroMean.q25 : 1 vs 0
no	gene	1.median	0.median	mww.p-val	mww.FDR	FC.median	FC.log	entrez.id	gene.name
500	SPP1	8771.15	2812.04	0.0112486	0.436515	3.11914	1.64115	6696	secreted phosphoprotein 1
223	FN1	42462.3	18181.9	0.0126334	0.436515	2.33542	1.22368	2335	fibronectin 1
174	CX3CR1	740.53	339.115	0.0330192	0.436515	2.18371	1.12678	1524	C-X3-C motif chemokine receptor 1
136	CDH1	8933.17	5595.4	0.0298883	0.436515	1.59652	0.67493	999	cadherin 1
577	UBC	68849.9	44840.4	0.0243623	0.436515	1.53544	0.618653	7316	ubiquitin C
391	MAPK3	3274.14	2162.22	0.0330192	0.436515	1.51425	0.598606	5595	mitogen-activated protein kinase 3
280	IL10RA	825.14	1234.34	0.0330192	0.436515	0.668487	-0.581029	3587	interleukin 10 receptor subunit alpha
312	IL7	38.71	59.8	0.0158426	0.436515	0.647324	-0.627439	3574	interleukin 7
61	CCL2	1174.89	1822.28	0.0483704	0.44165	0.644738	-0.633215	6347	C-C motif chemokine ligand 2
543	TNFAIP3	1292.73	2033.45	0.0270076	0.436515	0.635731	-0.653512	7128	TNF alpha induced protein 3
584	ZAP70	405.73	639.155	0.0400962	0.436515	0.634791	-0.655646	7535	zeta chain of T cell receptor associated protein kinase 70
229	GNLY	226.64	363.06	0.0400962	0.436515	0.624249	-0.679805	10578	granulysin
111	CD48	781.02	1256.95	0.00784564	0.436515	0.621361	-0.686496	962	CD48 molecule
3	ABCB1	218.62	352.82	0.0440754	0.436515	0.619636	-0.690507	5243	ATP binding cassette subfamily B member 1
94	CD274	169.46	285.86	0.0126334	0.436515	0.592808	-0.754364	29126	CD274 molecule
93	CD27	421.69	712.975	0.0483704	0.44165	0.591451	-0.757669	939	CD27 molecule
323	IRF4	520.97	889.465	0.0440754	0.436515	0.585712	-0.771738	3662	interferon regulatory factor 4
92	CD247	378.85	659.485	0.0126334	0.436515	0.574463	-0.799713	919	CD247 molecule
14	ARG2	61.53	107.635	0.0440754	0.436515	0.571654	-0.806785	384	arginase 2
446	POU2AF1	109.55	193.095	0.0400962	0.436515	0.567337	-0.817721	5450	POU class 2 associating factor 1
447	POU2F2	149.62	265.57	0.0483704	0.44165	0.563392	-0.827789	5452	POU class 2 homeobox 2
260	ICOS	133.8	239.04	0.0270076	0.436515	0.559739	-0.837174	29851	inducible T-cell costimulator
164	CSF2RB	768.77	1375.16	0.0330192	0.436515	0.559038	-0.838981	1439	colony stimulating factor 2 receptor beta common subunit
83	CD19	178.02	322.31	0.0243623	0.436515	0.552325	-0.85641	930	CD19 molecule
123	CD79A	434.18	797.195	0.0298883	0.436515	0.544635	-0.876639	973	CD79a molecule
350	KLRB1	183.18	337.985	0.0298883	0.436515	0.541977	-0.883697	3820	killer cell lectin like receptor B1
493	SLAMF7	218.62	414.545	0.0400962	0.436515	0.527373	-0.923103	57823	SLAM family member 7
361	LCK	299.25	576.265	0.0243623	0.436515	0.519292	-0.945381	3932	LCK proto-oncogene, Src family tyrosine kinase
6	ADORA2A	259.64	512.035	0.0243623	0.436515	0.507075	-0.97973	135	adenosine A2a receptor
304	IL2RG	532.5	1087.09	0.0440754	0.436515	0.489842	-1.02961	3561	interleukin 2 receptor subunit gamma
450	PRF1	342.76	710.26	0.0270076	0.436515	0.482584	-1.05115	5551	perforin 1
204	EOMES	65.82	139.44	0.0364166	0.436515	0.472031	-1.08305	8320	eomesodermin
516	TARP	276.54	591.045	0.0330192	0.436515	0.467883	-1.09578	445347	TCR gamma alternate reading frame protein
117	CD6	200.71	429.105	0.0400962	0.436515	0.467741	-1.09622	923	CD6 molecule
133	CD96	246.16	551.32	0.0176906	0.436515	0.446492	-1.16329	10225	CD96 molecule
491	SLAMF1	55.31	128.655	0.00784564	0.436515	0.429909	-1.2179	6504	signaling lymphocytic activation molecule family member 1
492	SLAMF6	60.31	141.625	0.0112486	0.436515	0.425843	-1.23161	114836	SLAM family member 6
292	IL18RAP	62.59	149.01	0.00886481	0.436515	0.420039	-1.25141	8807	interleukin 18 receptor accessory protein
309	IL6	48.36	115.99	0.0176906	0.436515	0.416932	-1.26211	3569	interleukin 6
104	CD3G	67.01	167.02	0.00536991	0.436515	0.401209	-1.31757	917	CD3g molecule
483	SELL	356.73	890.005	0.0243623	0.436515	0.400818	-1.31898	6402	selectin L
581	XCL2	49.03	127.235	0.00692898	0.436515	0.38535	-1.37576	6846	X-C motif chemokine ligand 2
488	SH2D1B	40.21	104.545	0.00999602	0.436515	0.384619	-1.3785	117157	SH2 domain containing 1B
100	CD38	198.8	520.09	0.00886481	0.436515	0.382242	-1.38744	952	CD38 molecule
482	SELE	73.6	205.035	0.00692898	0.436515	0.358963	-1.47809	6401	selectin E
434	PDCD1	49.23	138.09	0.0270076	0.436515	0.356507	-1.488	5133	programmed cell death 1
179	CXCL13	158.6	734.16	0.021937	0.436515	0.216029	-2.2107	10563	C-X-C motif chemokine ligand 13
