# Supplementary material for: ERα36-High Cancer-Associated Fibroblasts as an Unfavorable Factor in Triple-Negative Breast Cancer
Source: Cancers (Basel). 2022 Apr 15;14(8):2005. doi: 10.3390/cancers14082005 (PMC9024776; doi:10.3390/cancers14082005)
Supplement: Supplementary file 1 [file cancers-14-02005-s001.zip › Supplementary Data 3, Results of GO analysis.xlsx]

## Sheet: GO_upregulated
Category	Term	Count	%	PValue	Genes	List Total	Pop Hits	Pop Total	Fold Enrichment	Bonferroni	Benjamini	FDR
GOTERM_BP_DIRECT	GO:0022617~extracellular matrix disassembly	3	50	0.000200384	6696, 2335, 999	6	76	16792	110.474	0.0375539	0.0375539	0.248981
GOTERM_BP_DIRECT	GO:0030198~extracellular matrix organization	3	50	0.00132448	6696, 2335, 999	6	196	16792	42.8367	0.223644	0.118889	1.63515
GOTERM_BP_DIRECT	GO:0007155~cell adhesion	3	50	0.00705822	1524, 6696, 2335	6	459	16792	18.2919	0.74151	0.362988	8.43412
GOTERM_BP_DIRECT	GO:0009611~response to wounding	2	33.3333	0.0186209	1524, 2335	6	63	16792	88.8466	0.972405	0.592425	20.8493
GOTERM_BP_DIRECT	GO:0008543~fibroblast growth factor receptor signaling pathway	2	33.3333	0.0241819	5595, 7316	6	82	16792	68.2602	0.990679	0.607454	26.2512
GOTERM_BP_DIRECT	GO:0009636~response to toxic substance	2	33.3333	0.0250577	5595, 999	6	85	16792	65.851	0.992148	0.554177	27.0703
GOTERM_BP_DIRECT	GO:0000187~activation of MAPK activity	2	33.3333	0.0314607	5595, 7316	6	107	16792	52.3115	0.99777	0.581977	32.8097
GOTERM_BP_DIRECT	GO:0038095~Fc-epsilon receptor signaling pathway	2	33.3333	0.0518957	5595, 7316	6	178	16792	31.4457	0.999962	0.719818	48.4648
GOTERM_BP_DIRECT	GO:0000165~MAPK cascade	2	33.3333	0.0756253	5595, 7316	6	262	16792	21.3639	1	0.81154	62.4016
GOTERM_BP_DIRECT	GO:0016032~viral process	2	33.3333	0.0859257	1524, 5595	6	299	16792	18.7202	1	0.820218	67.2936

## Sheet: GO_downregulated
Category	Term	Count	%	PValue	Genes	List Total	Pop Hits	Pop Total	Fold Enrichment	Bonferroni	Benjamini	FDR
GOTERM_BP_DIRECT	GO:0050776~regulation of immune response	9	21.9512	6.32942e-09	6402, 3820, 117157, 930, 919, 10225, 917, 114836, 57823	40	178	16792	21.2258	3.07609e-06	3.07609e-06	9.07822e-06
GOTERM_BP_DIRECT	GO:0006955~immune response	11	26.8293	2.92727e-08	7535, 10563, 8807, 3561, 3574, 29126, 29851, 10225, 6347, 3569, 939	40	421	16792	10.9686	1.42264e-05	7.11323e-06	4.19855e-05
GOTERM_BP_DIRECT	GO:0006954~inflammatory response	10	24.3902	1.61009e-07	7535, 135, 10563, 8807, 7128, 6401, 6347, 6846, 3569, 939	40	379	16792	11.0765	7.82471e-05	2.60831e-05	0.000230933
GOTERM_BP_DIRECT	GO:0007166~cell surface receptor signaling pathway	9	21.9512	1.80105e-07	3820, 10563, 8807, 930, 919, 29126, 6347, 917, 939	40	274	16792	13.7891	8.7527e-05	2.18825e-05	0.000258322
GOTERM_BP_DIRECT	GO:0006959~humoral immune response	6	14.6341	1.98578e-07	3574, 6347, 5450, 3569, 5452, 5133	40	57	16792	44.1895	9.6504e-05	1.93015e-05	0.000284817
GOTERM_BP_DIRECT	GO:0031295~T cell costimulation	6	14.6341	9.66315e-07	919, 29126, 29851, 917, 3932, 5133	40	78	16792	32.2923	0.000469519	7.82685e-05	0.00138597
GOTERM_BP_DIRECT	GO:0032496~response to lipopolysaccharide	7	17.0732	1.9786e-06	10563, 10225, 6401, 923, 3587, 1439, 939	40	164	16792	17.9183	0.000961138	0.000137362	0.00283785
GOTERM_BP_DIRECT	GO:0050853~B cell receptor signaling pathway	5	12.1951	7.22605e-06	7535, 930, 952, 973, 3932	40	54	16792	38.8704	0.00350571	0.000438888	0.0103638
GOTERM_BP_DIRECT	GO:0002250~adaptive immune response	6	14.6341	2.24764e-05	7535, 8320, 117157, 973, 923, 57823	40	148	16792	17.0189	0.0108642	0.00121301	0.0322329
GOTERM_BP_DIRECT	GO:0072540~T-helper 17 cell lineage commitment	3	7.31707	5.23304e-05	3662, 114836, 3569	40	5	16792	251.88	0.0251125	0.00254009	0.0750308
GOTERM_BP_DIRECT	GO:0042110~T cell activation	4	9.7561	0.000174993	3662, 7535, 962, 917	40	47	16792	35.7277	0.0815375	0.00770239	0.250699
GOTERM_BP_DIRECT	GO:0045779~negative regulation of bone resorption	3	7.31707	0.000341847	7128, 952, 3569	40	12	16792	104.95	0.153095	0.0137518	0.489192
GOTERM_BP_DIRECT	GO:0006968~cellular defense response	4	9.7561	0.00039845	5551, 135, 10578, 930	40	62	16792	27.0839	0.176083	0.0147884	0.569977
GOTERM_BP_DIRECT	GO:0045582~positive regulation of T cell differentiation	3	7.31707	0.000541458	7535, 3574, 939	40	15	16792	83.96	0.231427	0.0186258	0.773809
GOTERM_BP_DIRECT	GO:0050900~leukocyte migration	4	9.7561	0.00282566	6402, 6401, 962, 3932	40	122	16792	13.7639	0.747215	0.0876039	3.9773
GOTERM_BP_DIRECT	GO:0045087~innate immune response	6	14.6341	0.00302314	7535, 117157, 114836, 923, 3932, 6504	40	430	16792	5.85767	0.770413	0.0878648	4.24969
GOTERM_BP_DIRECT	GO:0007155~cell adhesion	6	14.6341	0.00399554	6402, 10225, 6401, 6347, 57823, 6504	40	459	16792	5.48758	0.857116	0.108147	5.58048
GOTERM_BP_DIRECT	GO:0002548~monocyte chemotaxis	3	7.31707	0.00426778	6347, 6846, 3569	40	42	16792	29.9857	0.874892	0.109059	5.94998
GOTERM_BP_DIRECT	GO:0007165~signal transduction	9	21.9512	0.00457071	3561, 29126, 962, 6347, 952, 6846, 1439, 6504, 5133	40	1161	16792	3.25426	0.89209	0.110577	6.35953
GOTERM_BP_DIRECT	GO:2000349~negative regulation of CD40 signaling pathway	2	4.87805	0.00463981	7128, 6504	40	2	16792	419.8	0.89567	0.106858	6.45272
GOTERM_BP_DIRECT	GO:0050852~T cell receptor signaling pathway	4	9.7561	0.00486076	7535, 919, 917, 3932	40	148	16792	11.3459	0.906341	0.10664	6.75012
GOTERM_BP_DIRECT	GO:0042493~response to drug	5	12.1951	0.00526101	135, 5243, 952, 3932, 3569	40	304	16792	6.90461	0.922973	0.109994	7.28662
GOTERM_BP_DIRECT	GO:0001787~natural killer cell proliferation	2	4.87805	0.00695185	114836, 6504	40	3	16792	279.867	0.966305	0.137059	9.52149
GOTERM_BP_DIRECT	GO:0070374~positive regulation of ERK1 and ERK2 cascade	4	9.7561	0.00772192	6347, 6846, 3569, 6504	40	175	16792	9.59543	0.976888	0.145275	10.5226
GOTERM_BP_DIRECT	GO:0070301~cellular response to hydrogen peroxide	3	7.31707	0.00773959	8807, 7128, 3569	40	57	16792	22.0947	0.977088	0.140189	10.5455
GOTERM_BP_DIRECT	GO:0042102~positive regulation of T cell proliferation	3	7.31707	0.00854591	29126, 923, 3569	40	60	16792	20.99	0.984566	0.148222	11.5825
GOTERM_BP_DIRECT	GO:0010574~regulation of vascular endothelial growth factor production	2	4.87805	0.00925865	6347, 3569	40	4	16792	209.9	0.989118	0.154166	12.4898
GOTERM_BP_DIRECT	GO:0043154~negative regulation of cysteine-type endopeptidase activity involved in apoptotic process	3	7.31707	0.0111794	135, 3569, 939	40	69	16792	18.2522	0.995762	0.177276	14.8919
GOTERM_BP_DIRECT	GO:0071347~cellular response to interleukin-1	3	7.31707	0.0118073	6347, 6846, 3569	40	71	16792	17.738	0.996888	0.180492	15.6638
GOTERM_BP_DIRECT	GO:0070098~chemokine-mediated signaling pathway	3	7.31707	0.0118073	10563, 6347, 6846	40	71	16792	17.738	0.996888	0.180492	15.6638
GOTERM_BP_DIRECT	GO:0043066~negative regulation of apoptotic process	5	12.1951	0.0207086	3574, 952, 3569, 939, 5133	40	455	16792	4.61319	0.999962	0.287519	25.9286
GOTERM_BP_DIRECT	GO:0001771~immunological synapse formation	2	4.87805	0.0229902	5551, 923	40	10	16792	83.96	0.999988	0.30555	28.3657
GOTERM_BP_DIRECT	GO:0002523~leukocyte migration involved in inflammatory response	2	4.87805	0.0252607	6401, 6347	40	11	16792	76.3273	0.999996	0.321978	30.7167
GOTERM_BP_DIRECT	GO:0071356~cellular response to tumor necrosis factor	3	7.31707	0.0269169	6347, 6846, 3569	40	110	16792	11.4491	0.999998	0.330916	32.3862
GOTERM_BP_DIRECT	GO:0031000~response to caffeine	2	4.87805	0.027526	135, 3569	40	12	16792	69.9667	0.999999	0.328994	32.9907
GOTERM_BP_DIRECT	GO:0001779~natural killer cell differentiation	2	4.87805	0.027526	114836, 6504	40	12	16792	69.9667	0.999999	0.328994	32.9907
GOTERM_BP_DIRECT	GO:0071222~cellular response to lipopolysaccharide	3	7.31707	0.028289	7128, 6347, 3569	40	113	16792	11.1451	0.999999	0.328658	33.7408
GOTERM_BP_DIRECT	GO:0045579~positive regulation of B cell differentiation	2	4.87805	0.0320414	7535, 939	40	14	16792	59.9714	1	0.355732	37.3176
GOTERM_BP_DIRECT	GO:0019221~cytokine-mediated signaling pathway	3	7.31707	0.0370887	6347, 3587, 3569	40	131	16792	9.61374	1	0.391299	41.846
GOTERM_BP_DIRECT	GO:0050870~positive regulation of T cell activation	2	4.87805	0.0410108	6347, 3932	40	18	16792	46.6444	1	0.414662	45.1526
GOTERM_BP_DIRECT	GO:0042832~defense response to protozoan	2	4.87805	0.0432405	3662, 3569	40	19	16792	44.1895	1	0.423535	46.9536
GOTERM_BP_DIRECT	GO:0048247~lymphocyte chemotaxis	2	4.87805	0.0630816	6347, 6846	40	28	16792	29.9857	1	0.546918	60.7245
GOTERM_BP_DIRECT	GO:0032689~negative regulation of interferon-gamma production	2	4.87805	0.0630816	29126, 10225	40	28	16792	29.9857	1	0.546918	60.7245
GOTERM_BP_DIRECT	GO:0050690~regulation of defense response to virus by virus	2	4.87805	0.0630816	919, 3932	40	28	16792	29.9857	1	0.546918	60.7245
GOTERM_BP_DIRECT	GO:0032715~negative regulation of interleukin-6 production	2	4.87805	0.0630816	7128, 6504	40	28	16792	29.9857	1	0.546918	60.7245
GOTERM_BP_DIRECT	GO:0071549~cellular response to dexamethasone stimulus	2	4.87805	0.0652612	6347, 3569	40	29	16792	28.9517	1	0.550663	62.0149
GOTERM_BP_DIRECT	GO:0042113~B cell activation	2	4.87805	0.0652612	7535, 973	40	29	16792	28.9517	1	0.550663	62.0149
GOTERM_BP_DIRECT	GO:0030217~T cell differentiation	2	4.87805	0.067436	7535, 3932	40	30	16792	27.9867	1	0.554201	63.263
GOTERM_BP_DIRECT	GO:0042127~regulation of cell proliferation	3	7.31707	0.0685996	10563, 3932, 939	40	185	16792	6.80757	1	0.552112	63.915
GOTERM_BP_DIRECT	GO:0043200~response to amino acid	2	4.87805	0.0696057	6347, 3569	40	31	16792	27.0839	1	0.549274	64.4701
GOTERM_BP_DIRECT	GO:0045765~regulation of angiogenesis	2	4.87805	0.0696057	10563, 3569	40	31	16792	27.0839	1	0.549274	64.4701
GOTERM_BP_DIRECT	GO:0046677~response to antibiotic	2	4.87805	0.0717706	6347, 3569	40	32	16792	26.2375	1	0.552619	65.6376
GOTERM_BP_DIRECT	GO:0031663~lipopolysaccharide-mediated signaling pathway	2	4.87805	0.0717706	6347, 923	40	32	16792	26.2375	1	0.552619	65.6376
GOTERM_BP_DIRECT	GO:0070555~response to interleukin-1	2	4.87805	0.0739306	6401, 952	40	33	16792	25.4424	1	0.555797	66.7668
GOTERM_BP_DIRECT	GO:0032720~negative regulation of tumor necrosis factor production	2	4.87805	0.0846571	7128, 6504	40	38	16792	22.0947	1	0.599355	71.881
GOTERM_BP_DIRECT	GO:0032570~response to progesterone	2	4.87805	0.0867879	6347, 952	40	39	16792	21.5282	1	0.60117	72.8054
GOTERM_BP_DIRECT	GO:0030890~positive regulation of B cell proliferation	2	4.87805	0.0867879	3574, 952	40	39	16792	21.5282	1	0.60117	72.8054
GOTERM_BP_DIRECT	GO:0038083~peptidyl-tyrosine autophosphorylation	2	4.87805	0.0889138	7535, 3932	40	40	16792	20.99	1	0.602903	73.6994
GOTERM_BP_DIRECT	GO:0008015~blood circulation	2	4.87805	0.0994712	135, 6846	40	45	16792	18.6578	1	0.638826	77.7483
